# Supplementary material for: Soluble TREM2 ameliorates tau phosphorylation and cognitive deficits through activating transgelin-2 in Alzheimer’s disease
Source: Nat Commun. 2023 Oct 21;14:6670. doi: 10.1038/s41467-023-42505-x (PMC10590452; doi:10.1038/s41467-023-42505-x)
Supplement: Supplementary file 4 — Source Data [file 41467_2023_42505_MOESM4_ESM.xlsx]

## Sheet: figure 1
					Figure 1B				Figure 1D				Figure 1F									Figure 1H					Figure 1J
					p-tau S202/total tau				p-tau S202 intensity (Relative to control group)				p-tau S202 intensity (Relative to Fc group)									p-tau S202/total tau					p-tau S202 intensity (Relative to Fc group)
					Fc-vector	Inactive sTREM2	sTREM2		Fc-vector	Inactive sTREM2	sTREM2		0 nM	4 nM	20 nM	40 nM						0 nM	4 nM	20 nM	40 nM		0 nM	4 nM	20 nM	40 nM
					1.2695	0.9006	0.2347		0.72	0.4123	0.1697		1.1524	0.5185	0.3898	0.2023						1.6287	0.9012	1.1233	0.3196		0.8371	0.6894	0.5851	0.1426
					1.1417	1.2187	0.2118		1.0047	1.1202	0.3556		1.3605	0.4677	0.3063	0.1044						1.0631	1.1231	0.4142	0.254		1.0655	0.6304	0.4432	0.3464
					1.0247	0.8922	0.2089		0.4046	1.4405	0.1529		1.3046	0.8309	0.2638	0.0307						1.1191	0.8982	0.5951	0.3144		1.1891	0.7084	0.4674	0.3096
					0.9136	0.6006	0.2802		1.2608	0.4721	0.1532		0.838	0.1623	0.1139	0.1014						1.2654	0.7102	0.555	0.1098		1.0848	1.1372	0.4931	0.2536
					0.6487	1.0273	0.2711		1.0258	1.3645	0.1101		0.8483	0.2211	0.3226	0.0475											0.9697	0.8867	0.3827	0.1547
									1.2614	0.8271	0.015		0.8841	0.6513	0.0189	0.123						p-tau S396/total tau					0.8019	0.8642	0.5419	0.1014
					p-tau S396/total tau				1.2619	0.4893	0.0016		0.2972	0.6777	0.0731	0.0409						0 nM	4 nM	20 nM	40 nM		1.0518	0.9916	0.3241	0.1108
					Fc-vector	Inactive sTREM2	sTREM2		1.0765	1.4073	0.1285		1.1747	0.1916	0.338	0.1352						0.6987	0.3078	0.1867	0.0463		1.2138	0.8462	0.5382	0.1087
					1.3403	1.0049	0.2425		0.9206	1.6042	0.0374		1.2311	0.4284	0.1201	0.0304						0.7018	0.3128	0.1867	0.0547		0.8279	0.8693	0.4288	0.0989
					0.6993	1.1511	0.2375		1.0637	0.9077	0.1238		0.9091	0.3997	0.1512	0.0596						0.918	0.5895	0.3693	0.0431		1.0289	0.7274	0.4263	0.1192
					1.1163	1.0729	0.231															0.9545	0.6267	0.4287	0.0305
					1.0223	0.7648	0.1139
					0.8218	1.1141	0.1856															p-GSK3β Y216/GSK3β
																						0 nM	4 nM	20 nM	40 nM		p-tau S396 intensity (Relative to Fc group)
					p-tau T181/total tau																	1.0834	0.8849	0.8646	0.3014		0 nM	4 nM	20 nM	40 nM
					Fc-vector	Inactive sTREM2	sTREM2															1.2724	1.4445	0.7069	0.1578		0.8222	0.9069	0.6209	0.167
					1.1269	1.1042	0.6541															1.4813	1.0605	0.9638	0.0202		0.9876	0.9747	0.4613	0.1895
					1.3756	1.0959	0.6921															1.5187	1.336	1.0768	0.5282		1.2098	0.9786	0.5123	0.1913
					0.9173	1.0326	0.5584																				1.0632	0.8395	0.4223	0.1707
					0.8051	0.8916	0.6518																				0.9519	0.9405	0.3647	0.1995
					0.7763	0.9799	0.5202																				0.7552	0.8018	0.6609	0.275
																											1.2101	0.6614	0.2572	0.2057
					p-tau S404/total tau																						1.2558	0.8964	0.2397	0.0974
					Fc-vector	Inactive sTREM2	sTREM2																				0.7349	0.7235	0.4978	0.1386
					1.182	1.0084	0.6654																				1.0489	0.6987	0.3975	0.108
					1.4184	1.1394	0.7829
					0.7133	0.9821	0.6325
					0.8904	0.8495	0.5458
					0.7981	0.9087	0.5382
					p-tau T231/total tau
					Fc-vector	Inactive sTREM2	sTREM2
					1.2257	1.0639	0.9336
					1.3438	1.1888	1.0228
					0.8572	0.8309	1.0275
					0.7349	0.8465	0.6999
					0.8384	0.7904	0.9337

## Sheet: figure 2
	Figure 2F						Figure 2H
	Distance(μm)	MAP2	TG2	sTREM2	DAPI		GFP-Vector	GFP-TG2
	0	31.5	3.8333	0	0		0	6.335
	1.14199	31.719	4.7777	0	0		0.016	0.876
	2.28398	28.919	6.6474	0	3.1662		0.004	15.223
	3.42597	19.85	4.2356	0.1428	0		0.023	5.23
	4.56796	10.582	3.2754	0	0.3285		0	9.51
	5.70995	2.639	4.1874	0	0.7743		0	20.332
	6.85194	0.165	3.0438	0	0.0295		0.0203	12.01
	7.99393	0	13.7747	0.0319	0		0	22.365
	9.13592	0	31.0527	0	0.0349		0.0118	11.04
	10.2779	0	39.8708	0	0		0.0149	5.045
	11.4199	0	47.0001	6.0126	0.4172		0	4.89
	12.5619	0.333	53.5942	11.9832	0.3192		0.052	8.323
	13.7039	4.457	54.1861	12.0775	0		0.036	9.269
	14.8459	19.833	41.7311	5.2282	0.5666		0.04	8.326
	15.9879	64.116	44.0022	12.5894	2.9788		0	4.985
	17.1299	100.455	40.3284	0.6869	0.2514		0	19.229
	18.2718	128.962	21.9524	1.1424	0.9699		0.019	15.028
	19.4138	136.415	26.7907	5.8934	2.5472
	20.5558	150.088	25.1638	13.853	0.8771
	21.6978	147.627	19.2015	22.2516	0
	22.8398	133.566	15.5906	7.908	0
	23.9818	110.336	13.9821	3.4673	0.7603
	25.1238	94.028	5.5991	5.279	3.735
	26.2658	90.536	2.9115	10.4371	0
	27.4078	105.193	10.6883	23.8071	0
	28.5497	147.224	27.8486	35.6186	1.2576
	29.6917	171.193	62.3669	58.9008	0.8412
	30.8337	161.802	82.1406	64.0004	2.9682
	31.9757	127.743	83.7756	51.7713	6.1532
	33.1177	127.314	84.0391	44.9882	18.753
	34.2597	123.851	74.1818	50.5899	2.2411
	35.4017	120.356	56.4632	48.6144	0.5843
	36.5437	111.649	54.7946	54.7975	0
	37.6857	109.084	53.6971	57.5191	0.2552
	38.8277	129.592	46.5898	33.4824	0.7383
	39.9697	120.472	41.7322	2.5687	0
	41.1116	149.849	25.154	5.1005	0.0045
	42.2536	169.027	27.2896	12.2345	0.2257
	43.3956	166.411	26.8196	8.6507	0.1406
	44.5376	159.062	26.5863	29.3927	0
	45.6796	170.035	33.4222	34.2665	0
	46.8216	178.727	45.0881	49.6371	0
	47.9636	174.613	41.9308	42.7667	0
	49.1056	175.312	26.6735	24.1146	0
	50.2476	171.646	27.0993	32.6858	6.5931
	51.3895	157.435	43.7664	42.9886	14.5557
	52.5315	127.426	64.0306	55.5485	0
	53.6735	105.914	77.4405	57.5149	0
	54.8155	104.232	83.9959	79.768	4.0277
	55.9575	108.266	85	67.5854	4.2031
	57.0995	120.491	85	44.9173	0.7774
	58.2415	141.594	79.9023	12.8864	12.581
	59.3835	159.127	63.076	0	4.937
	60.5255	155.269	44.7927	0	0.1119
	61.6675	124.575	27.1165	0	0
	62.8094	81.309	11.5232	0	0
	63.9514	55.81	1.5146	2.2713	0
	65.0934	48.321	0.0234	0	0
	66.2354	66.341	0.3269	0	0.2729
	67.3774	70.785	0.0667	0.0679	0
	68.5194	79.334	0	10.284	0
	69.6614	85.933	0.1422	6.4941	0
	70.8034	104.592	4.8953	1.0058	0
	71.9454	131.651	23.2464	1.8767	0
	73.0874	148.298	64.9985	2.9783	0
	74.2293	144.125	66.9282	29.8582	0
	75.3713	132.886	72.547	27.572	0
	76.5133	146.223	71.7749	27.9819	0
	77.6553	163.244	64.4407	31.4582	0
	78.7973	157.096	40.4398	10.0289	0
	79.9393	132.045	19.5181	8.5398	8.1427
	81.0813	91.617	5.7022	0.7366	2.8411
	82.2233	60.7	2.0094	0	0
	83.3653	35.898	0.1906	0	0
	84.5073	18.073	0.8417	0	0.8629
	85.6492	8.613	0.1341	0	4.1746
	86.7912	3.537	0.2671	0	3.2475
	87.9332	0.462	0.4686	0	0
	89.0752	0	0.2233	0	0
	90.2172	0	0.0833	0	0

## Sheet: Figure 3
				Figure 3B			Figure 3C			Figure 3D								Figure 3F					Figure 3G					Figure 3H
				p-tau S202/total tau			p-tau S202 intensity (Normalized by control)			p-tau S202 intensity (Normalized by control)								p-tau S202/total tau					p-tau S202 intensity (Relative to control group)					p-tau S202 intensity (Relative to control group)
				Control	TSG12		Control	TSG12		Control	TSG12							shNC+Control	shNC+sTREM2	shTG2+Control	shTG2+sTREM2		shNC+Control	shNC+sTREM2	shTG2+Control	shTG2+sTREM2		shNC+Control	shNC+sTREM2	shTG2+Control	shTG2+sTREM2
				1.2288	0.6959		1.6102	0.3614		0.8829	0.6269							0.7372	0.5056	0.8784	1.0905		0.774	0.0738	2.2517	1.6029		0.8076	0.1448	1.0573	1.1939
				1.1816	0.418		1.7234	0.3962		1.028	0.4823							0.9129	0.3685	0.9441	0.8471		0.8204	0.0423	1.2496	1.6353		1.1725	0.0797	1.7776	1.1263
				0.9996	0.8693		1.9944	0.0272		1.0891	0.5146							0.8056	0.3514	0.8901	1.102		0.8593	0.2512	0.7182	1.2977		1.2422	0.0423	1.1365	1.5746
				0.8714	0.6828		2.1042	0.027		1.0393	0.2985							0.83	0.4013	1.0716	0.8004		0.7303	0.1878	1.755	1.8737		0.715	0.2128	1.5395	1.796
							0.0951	0.0225		0.7923	0.1944												1.5669	0.069	0.5368	0.4728		1.2784	0.5245	1.4858	1.2783
				p-tau S396/total tau			0.1179	0.0067		1.3071	0.1497							p-tau S396/total tau					1.121	0.3197	1.8707	1.0982		1.0877	0.4219	1.3876	1.2565
				Control	TSG12		0.0782	0.0176		0.8458	0.3966							shNC+Control	shNC+sTREM2	shTG2+Control	shTG2+sTREM2		1.0744	0.0932	1.095	1.5128		0.8215	0.3925	1.2861	1.0924
				0.8946	0.2014		0.7235	0.5239		0.9283	0.2866							1.2048	0.5536	1.2428	1.2502		1.2822	0.3939	1.2925	1.4792		0.9152	0.294	1.1886	1.2893
				1.2167	0.2525		0.9458	0.4923		0.9833	0.1965							0.9755	0.7623	1.3664	1.3879		0.8137	0.4927	1.1955	1.2131		0.9607	0.2608	1.4861	1.4593
				0.8878	0.5365		0.6102	0.3072		1.1044	0.3975							1.2525	0.6826	1.3075	1.2821		0.9584	0.5917	1.2975	1.1945		0.9991	0.2688	1.287	1.4592
				0.6473	0.2014													1.1148	0.59	1.3994	1.562
				p-GSK3β Y216/GSK3β														p-GSK3β Y216/GSK3β
				Control	TSG12													shNC+Control	shNC+sTREM2	shTG2+Control	shTG2+sTREM2
				1.8444	0.958													2.7127	1.8565	2.7778	2.1855
				0.9339	0.6367													2.4451	1.3073	2.8942	2.8011
				1.447	0.3229													2.6146	1.3756	2.7918	3.2857
				1.4412	0.5345													2.6545	1.868	3.4225	2.7693

## Sheet: Figure 4
					Figure 4C									Figure 4E										Figure 4G										Figure 4I											Figure 4K
					p-tau S202/total tau									p-tau S202/total tau										p-tau S202/total tau										p-tau S202/total tau											p-tau S202/total tau
					Control	sTREM2	Tat-C3							Control	sTREM2	Y-27632								Control	sTREM2	sTREM2+RhoA activator								siNC+Control	siNC+sTREM2	siRhoA+Control	siRhoA+sTREM2								siNC+Control	siNC+sTREM2	siROCK+Control	siROCK+sTREM2
					0.9981	0.4059	0.4148							1.2894	0.4168	0.1551								1.3232	0.5444	1.4045								1.5901	0.6204	0.6017	0.2726								1.2938	0.4494	0.4294	0.1824
					1.324	0.5121	0.5211							1.1679	0.1464	0.3785								1.3733	0.6993	1.4638								1.5936	0.625	0.6244	0.6597								1.4143	0.5371	0.5229	0.3291
					0.997	0.4576	0.4718							0.3998	0.2781	0.3045								1.0952	0.4062	1.1602								1.5258	0.4911	0.628	0.565								1.2301	0.17	0.1855	0.4207
					1.4264	0.7193	0.7361							1.1929	0.3963	0.4326								1.4187	0.7925	1.4944								1.4916	0.3447	0.4017	0.4892								1.1827	0.1424	0.1559	0.3091
					p-tau S396/total tau									p-tau S396/total tau										p-tau S396/total tau										p-tau S396/total tau											p-tau S396/total tau
					Control	sTREM2	Tat-C3							Control	sTREM2	Y-27632								Control	sTREM2	sTREM2+RhoA activator								siNC+Control	siNC+sTREM2	siRhoA+Control	siRhoA+sTREM2								siNC+Control	siNC+sTREM2	siROCK+Control	siROCK+sTREM2
					1.4569	0.3735	0.3537							1.0787	0.4344	0.4163								1.3541	0.9263	1.283								1.8895	0.9477	1.2195	0.5033								1.737	0.7164	0.6964	0.75
					1.4245	0.4045	0.3915							1.2445	0.2197	0.2273								1.4728	1.0592	1.406								2.2054	0.982	1.1001	0.8593								1.921	0.8465	0.7332	1.0344
					0.997	0.4576	0.4718							0.4806	0.3949	0.3218								1.1521	0.8259	1.1021								1.4054	0.9862	0.4134	0.6198								1.7532	1.172	1.0411	0.7455
					1.5853	0.5438	0.5267							1.2779	0.4512	0.4411								1.4439	1.1667	1.363								2.1772	1.2913	0.5586	1.1036								1.4206	1.0668	0.9138	0.9238
					p-GSK3β Y216/GSK3β									p-GSK3β Y216/GSK3β										p-GSK3β Y216/GSK3β										p-GSK3β Y216/GSK3β											p-GSK3β Y216/GSK3β
					Control	sTREM2	Tat-C3							Control	sTREM2	Y-27632								Control	sTREM2	sTREM2+RhoA activator								siNC+Control	siNC+sTREM2	siRhoA+Control	siRhoA+sTREM2								siNC+Control	siNC+sTREM2	siROCK+Control	siROCK+sTREM2
					1.3446	0.8411	0.3921							1.36	0.8195	0.8097								1.1735	0.6381	1.0253								0.8403	0.4336	0.4022	0.4458								1.5528	0.959	1.6301	1.0837
					1.4724	0.7768	0.7297							1.4583	0.958	0.9591								1.258	0.477	1.0071								0.8149	0.4265	0.3972	0.1355								2.5511	1.4463	0.9379	0.7333
					0.8011	0.5218	0.8127							0.9525	0.5449	0.5539								1.1275	0.7748	1.3375								1.0541	0.6014	0.5708	0.4049								1.3758	0.9788	0.6851	1.088
					1.4753	0.7059	0.7229							1.4554	0.9488	0.9314								1.2607	0.9344	1.0063								0.876	0.4123	0.3964	0.6997								2.1261	1.0248	0.8068	0.7103

## Sheet: Figure 5
	Figure 5B										Figure 5C				Figure 5D				Figure 5E				Figure 5F
	Optical density score of p-tau in CA3 (Normalized by WT)										p-tau S202/total tau				Synapses /100 μm CA1 area				Spine number/10 μm					Time to platform (s)
	WT	P301S-Vector	P301S-sTREM2								WT	P301S-Vector	P301S-sTREM2		WT	P301S-Vector	P301S-sTREM2		WT	P301S-Vector	P301S-sTREM2		Trail day	WT									P301S-Vector								P301S-sTREM2
	1.0644	1.3691	0.9541								0	0.8138	0.749		31	14	20		11	5	12		1 day	49.9	13.3	18.1	32.4	41.1	32.4	53	36.2	41.8	43.4	56.6	45.3	48.4	35	51.9	34.4	48.6	39.7	48.3	42.1	36.2	24.9	56.6	38	34.2	30.6
	0.9968	1.521	1.1142								0	0.756	0.6429		21	9	19		23	5	7		2 day	26.1	22.7	32.3	21.9	38.7	14.6	48.7	32.7	11.2	42.8	33.4	41.9	33.4	53.2	46.3	32.6	42	43.3	31.3	29.8	20.1	14.1	11.8	18	26.6	37
	0.9621	1.6826	1.0709								0	0.7932	0.7214		14	16	23		9	4	8		3 day	7.3	10.1	23.1	8.6	12.4	14.5	25.7	18.7	6.9	39.2	27.1	23.5	35.2	47.8	34.3	30.8	36.9	24.7	16.8	23.5	24.6	21.7	9.6	8.9	5.7	42.7
	0.996	1.439	0.995								0	1.1927	1.0425		19	15	22		16	3	14		4 day	3.9	10.7	8.2	7.5	8	18.1	3.4	11.6	9.5	21.2	10.6	10.5	22.1	27	33.5	36.1	28.6	11.8	11.7	5.7	16.5	8.3	6.7	10.8	13.2	18.5
	0.941	2.1151	0.9988								0	1.2134	0.8764		37	6	22		8	7	13
	1.0122	1.49	1.0621								0	1.3073	0.8739		35	14	24		12	2	9
											0	0.9806	0.609
											0	0.9417	0.565
	Optical density score of p-tau in DG (Normalized by WT)
	WT	P301S-Vector	P301S-sTREM2								p-tau S396/total tau
	0.938	1.1243	1.022								WT	P301S-Vector	P301S-sTREM2
	1.0733	1.2765	0.972								0	0.6672	0.6213
	0.938	1.4233	0.9944								0	0.9017	0.8502
	1.023	1.9989	0.9705								0	0.9033	0.8008
	1.0276	1.7673	0.9558								0	1.0913	0.9704
	1.0032	1.4565	1.1992								0	1.2734	0.877
											0	1.2919	0.8494
											0	1.0029	0.689
											0	0.8686	0.6204
											p-GSK3β Y216/GSK3β
											WT	P301S-Vector	P301S-sTREM2
											0.6477	1.8528	0.8441
											1.5181	2.9556	0.6494
											0.4802	0.8103	0.7682
											0.734	1.0284	0.9075
											0.3036	1.094	0.3468
											1.482	1.0101	0.9642
											0.5777	1.3256	0.9733
											0.7511	1.5767	1.0706

## Sheet: Figure 6
	Figure 6A																								Figure 6B																		Figure 6C
		Optical density score of p-tau in CA3 (Normalized by shNC+Vector)																								p-tau S202/total tau																		Synapses/100 μm CA1 area
		Control						sTREM2																		Control								sTREM2										Control
	shNC	0.7691	1.1976	1.3083	0.8915	0.7244	1.1341	0.7135	0.6185	0.6245	0.6579	0.587	0.6487												shNC	0.8004	0.6989	0.9154	0.8365	1.1583	0.8035	0.6927	0.841	0.1738	0.1637	0.0827	0.0938	0.0445	0.3005	0.185	0.0199		shNC	13	7	4	15	10	16
	shTG2	1.4259	1.5861	1.0419	1.0852	1.7897	1.1357	1.3339	1.3443	1.6154	1.2741	1.3032	1.0091												shTG2	0.9215	1.0505	0.8887	1.0011	0.74	1.2629	0.7517	0.7104	0.8693	1.0098	1.0931	0.9416	1.3298	0.6986	1.319	1.1368		shTG2	9	12	6	10	8	6
		Optical density score of p-tau in DG (Normalized by shNC+Vector)																								p-tau S396/total tau
		Control						sTREM2																		Control								sTREM2
	shNC	0.8709	0.8643	1.0291	0.9067	1.0582	1.2543	0.8209	0.682	0.823	0.8197	0.7076	0.6264												shNC	0.9005	0.965	1.0076	0.8897	1.3023	1.1374	0.7779	1.0619	0.3921	0.7321	0.69	0.0322	0.1746	0.1265	0.5863	0.7437
	shTG2	1.1522	1.2357	1.2251	0.7774	0.8339	1.1331	1.2357	1.1013	1.1166	1.0568	0.9767	0.9403												shTG2	1.1309	1.2824	1.2385	1.1445	1.0845	0.991	1.2303	1.2351	0.8039	1.4236	1.4255	1.2534	0.8064	0.902	1.56	1.4805
																										p-GSK3β Y216/GSK3β
																										Control								sTREM2
																									shNC	1.1448	1.4954	1.3516	1.7006	1.6771	1.6211	1.5687	1.5443	0.6301	0.714	0.8127	0.9794	0.9259	0.9418	0.9758	0.9025
																									shTG2	1.4891	1.352	1.782	1.0824	1.9263	1.7089	2.4697	2.1112	1.4986	1.5873	1.8072	1.6007	2.0947	2.248	1.3714	1.7804
																										p-RhoA S188/RhoA
																										Control								sTREM2
																									shNC	0.6699	0.4506	0.461	0.598	0.5729	0.5604	0.3615	0.5803	1.0968	1.0219	1.0463	1.094	1.4042	1.0668	1.1971	1.0969
																									shTG2	0.2655	0.2512	0.3757	0.4389	0.2626	0.4294	0.3518	0.5691	0.2593	0.3156	0.3164	0.4905	0.4255	0.3217	0.5384	0.3783
[truncated: 8 more columns]

## Sheet: Figure 7
																	Figure 7D						Figure 7F
																	p-tau S202/total tau						p-tau S202 intensity (Relative to control group)
																	Control	Petide 1	Petide 2	Petide 3	Petide 4		Control	Petide 1	Petide 2	Petide 3	Petide 4
																	1.2467	0.4066	1.0042	1.1704	0.7983		0.267	0.5821	0.2164	0.8138	0.259
																	1.2627	0.2327	1.0303	1.1833	0.8227		0.8965	0.0937	0.1035	0.4826	0.2115
																	1.2379	0.4269	1.4502	0.9032	0.8215		0.3107	0.1417	0.5726	0.2637	0.3196
																	1.3869	0.3034	0.9047	1.0755	1.0003		1.519	0.1169	0.8705	0.8795	0.7786
																							1.0292	0.0911	0.222	0.3025	0.8554
																	p-tau S396/total tau						1.1156	0.2127	1.1562	0.3702	0.126
																	Control	Petide 1	Petide 2	Petide 3	Petide 4		1.862	0.085	0.8259	1.0764	0.1857
																	1.0812	0.4749	1.1368	1.3232	0.5936
																	1.1297	0.5241	1.188	1.3538	0.6644
																	1.1549	0.5653	1.2331	1.3999	0.7208
																	0.921	0.2123	1.0118	1.2582	0.4665

## Sheet: Figure 8
	Figure 8B									Figure 8D			Figure 8F			Figure 8G																Figure 8H			Figure 8I			Figure 8J			Figure 8K								Figure 8L
	Optical density score of p-tau in CA3 (Normalized by Control)									p-tau S202/total tau			Synapses/100 μm CA1 area				Time to platform (s)															Time to platform in day 4 (s)			Time spent in target quadrant (s)			Time spent in new arm (s)				Normalized fEPSC slope (of intial baseline)
	Control	Peptide 1								Control	Peptide 1		Control	Peptide 1		trails day	Control							Peptide 1								Control	Peptide 1		Control	Peptide 1		Control	Peptide 1		Time (min)	Control			Peptide 1				Time (min)
	1.0731	0.5948								0.947	0.1716		16	30		1	44.7	31.8	32.2	35.5	37.6	55.9	47.5	44.4	43.1	39.1	39.1	36	34.4	32.3		49.9	7.8		18.6	46		97.5	127.1		1	108.268	100.433	100.626	97.1889	93.3467	94.6395		60
	1.1537	0.611								1.5188	0.1749		13	21		2	41.4	35.7	42	41.8	40.4	14.2	41.5	31.6	41.6	32.4	31.3	20.6	22.4	15		27.9	18.3		14.7	19.8		99.2	217.5		2	102.942	99.6754	94.8081	101.301	98.0194	102.186		61
	0.7097	0.6028								0.9224	0.2942		21	31		3	25.4	39.2	19.3	26.3	42.1	13.8	40.2	23.5	16.9	14.7	16.2	23.2	13.5	18.8		13.8	19.6		30.9	39.1		97.4	197.6		3	99.4027	95.7759	95.2027	103.939	101.642	97.4253		62
	1.4527	0.7565								1.2653	0.2408		18	22		4	49.9	27.9	13.8	32	23	11.7	23.6	7.8	18.3	19.6	20.4	4.3	16.8	10.1		32	20.4		16.2	26.8		60.1	103.9		4	102.04	97.2418	98.3542	105.353	98.7524	95.9685		63
	0.8776	0.6542								1.2201	0.3394		13	19																		23	4.3		15.5	38.1		106.5	108.8		5	99.7915	100.915	104.405	103.901	106.35	105.092		64
	0.7435	0.678								0.8744	0.21		11	23																		11.7	16.8		34.4	47		87.9	101.9		6	96.7395	95.7759	100.802	102.252	99.4889	103.014		65
										0.9625	0.289																					23.6	10.1		17.2	20		112.6	122.1		7	103.008	106.869	94.9745	102.265	100.722	100.532		66
	Optical density score of p-tau in DG (Normalized by Control)									1.2812	0.1706																														8	98.6251	101.524	92.4694	106.038	103.246	105.082		67
	Control	Peptide 1																																							9	101.937	100.507	97.0993	98.4995	108.679	101.64		68
	0.6671	0.5795								p-tau S396/total tau																															10	96.2289	101.553	98.5681	98.5929	101.945	100.107		69
	0.7688	0.6011								Control	Peptide 1																														11	102.818	100.256	91.2858	95.5567	112.034	104.63		70
	1.3722	0.6258								1.2136	0.289																														12	98.2925	99.3378	97.3655	96.4765	107.273	94.7811		71
	1.2542	0.6688								1.2128	0.273																														13	101.925	103.773	91.1052	101.363	96.8671	103.024		72
	1.2543	0.6573								1.0379	0.1774																														14	97.9341	106.313	100.798	102.992	104.239	97.2665		73
	0.6782	0.6933								0.9395	0.1924																														15	101.701	105.597	94.3661	96.6287	107.309	99.5552		74
										1.2619	0.0868																														16	103.535	97.9665	96.6002	103.866	110.406	98.8337		75
										1.1719	0.2412																														17	99.3887	99.8195	105.271	102.023	110.78	101.053		76
										0.7082	0.2557																														18	99.9133	99.5725	94.3946	102.815	110.445	102.593		77
										1.1053	0.1716																														19	100.101	102.368	103.854	97.1958	113.655	103.742		78
																																									20	99.3606	95.187	103.079	97.2996	105.106	106.173		79
										p-GSK3β Y216/GSK3β																															21	102.08	100.89	101.33	104.364	108.408	101.651
										Control	Peptide 1																														22	95.5543	101.549	103.027	96.9538	110.702	98.8302
										1.5422	0.3526																														23	98.1051	96.5212	108.094	96.767	108.094	99.4171
										0.6687	0.726																														24	94.266	103.394	109.706	103.815	112.292	101.374
										1.0686	0.2666																														25	101.754	100.421	100.935	100.045	106.547	102.141
										0.714	0.6446																														26	94.8212	103.204	107.4	100.778	108.933	107.477
										1.0014	0.6593																														27	96.6622	111.045	104.805	97.1612	95.5527	95.9202
										1.019	0.4942																														28	99.6814	103.748	103.664	99.3744	102.185	103.711
										1.7133	0.4334																														29	96.1797	111.728	109.306	103.196	105.931	94.0009
										1.0312	0.6859																														30	103.574	101.244	115.605	98.3716	108.979	100.85
										p-RhoA S188/RhoA																															31	133.029	142.373	172.171	203.587	186.714	213.581
										Control	Peptide 1																														32	170.604	188.859	238.591	222.976	178.13	216.06
										0.6397	0.9023																														33	150.73	170.485	194.664	181.116	161.899	178.495
										0.2947	1.2926																														34	140.798	148.471	194.802	177.993	162.811	158.529
										0.7659	1.0446																														35	133.029	139.317	181.417	161.706	144.36	165.443
										0.4249	1.5809																														36	125.84	131.251	155.667	154.575	159.464	158.008
										0.5914	1.5094																														37	122.353	123.921	164.014	154.327	148.712	150.099
										0.4977	0.7881																														38	125.377	118.609	146.326	149.509	150.192	149.378
										0.2647	1.0202																														39	123.538	122.385	149.868	134.339	138.602	155.201
										0.4132	1.4766																														40	131.89	116.41	140.085	146.228	159.745	157.107
																																									41	129.518	118.918	149.117	154.361	148.074	140.924
										GTP-RhoA/RhoA																															42	129.956	124.489	143.441	138.845	146.819	144.203
										Control	Peptide 1																														43	139.812	115.891	136.092	137.576	138.891	138.846
										1.334	0.7606																														44	126.168	129.694	131.629	156.989	151.482	153.82
										1.1509	0.5867																														45	129.811	127.512	134.5	149.385	146.161	140.471
										2.4514	0.9336																														46	134.994	115.13	133.059	132.122	138.566	137.075
										1.3994	0.9731																														47	125.327	109.748	144.002	140.951	135.236	138.587
										1.6054	0.942																														48	129.347	117.954	137.846	143.444	145.699	148.687
										1.3789	0.7698																														49	128.78	115.2	140.057	149.745	142.425	149.926
										1.0332	0.8805																														50	133.839	122.896	135.854	137.904	152.863	149.992
										1.113	0.62																														51	137.784	123.509	131.724	139.066	131.032	145.529
																																									52	122.929	122.645	105.632	153.483	135.391	149.219
																																									53	127.681	125.399	88.0725	143.887	148.293	145.28
																																									54	128.065	136.283	90.6679	135.57	136.057	142.594
																																									55	135.704	124.407	98.5491	148.87	140.328	151.269
																																									56	128.229	125.663	95.9442	142.03	142.238	148.339
																																									57	125.836	115.591	122.226	148.79	139.384	152.001
																																									58	129.091	141.776	120.548	134.443	142.383	142.836
																																									59	130.12	123.905	98.2782	142.687	146.474	133.692
																																									60	133.338	114.203	86.3565	146.418	142.231	144.089
																																									61	138.308	127.302	94.5942	144.561	149.064	147.8
																																									62	130.518	128.43	100.412	137.825	144.684	134.71
																																									63	132.218	131.774	101.729	141.189	151.718	136.681
																																									64	131.6	126.132	103.331	139.695	142.749	142.256
																																									65	134.964	126.202	112.838	141.715	137.932	146.185
																																									66	135.587	126.783	107.79	137.731	157.536	140.824
																																									67	127.257	136.32	112.173	138.917	150.245	136.384
																																									68	131.014	131.63	108.203	142.517	154.259	134.413
																																									69	137.852	134.026	110.247	139.906	152.391	150.707
																																									70	135.865	122.126	116.841	140.408	150.759	137.423
																																									71	133.825	123.567	114.725	140.1	154.421	137.492
																																									72	140.079	141.442	119.17	143.091	140.684	161.29
																																									73	131.649	131.214	120.753	149.624	152.095	139.608
																																									74	137.013	122.957	123.253	152.476	143.01	147.431
																																									75	133.34	121.677	128.91	141.438	150.95	148.508
																																									76	132.296	126.849	130.554	138.222	148.959	151.539
																																									77	134.298	144.625	131.961	130.476	153.254	137.22
																																									78	130.059	139.985	141.059	132.254	160.017	142.342
																																									79	127.899	122.834	136.477	142.835	149.35	139.091
[truncated: 6 more columns]

## Sheet: Figure S1
						Figure S1B					Figure S1C				Figure S1E					Figure S1G					Figure S1H
						sTREM2 (nmol/L) in HEK293-tau cells					p-tau S396 intensity (Relative to control group)				p-tau S396 intensity (Relative to Fc group)					% of aptptotic cells					LDH release (Relative to WT-Fc Vector)
						0 nM	4 nM	20 nM	40 nM		Fc-vector	Inactive sTREM2	sTREM2		0 nM	4 nM	20 nM	40 nM		WT-Fc Vector	WT-sTREM2	P301S-Fc Vector	P301S-sTREM2		WT-Fc Vector	WT-sTREM2	P301S-Fc Vector	P301S-sTREM2
						0.1085	4.2036	20.7136	40.6657		1.3515	0.5205	0.2753		1.3561	0.7768	0.4961	0.3895		4.65	0	10.53	4.65		1.0109	0.8649	1.8735	1.1027
						0.0133	4.5816	21.4776	38.7093		0.6217	0.3912	0.1412		1.1548	0.7162	0.1178	0.012		4.44	2.33	9.09	2.44		1.0328	0.8735	1.3913	1.1193
						0.1693	3.1752	20.1848	42.5004		0.8848	0.518	0.1035		0.3388	0.2576	0.1904	0.036		2.56	5.26	11.9	5.13		0.8968	0.6909	1.9629	0.9786
						0.0847	4.5102	19.8068	41.3689		0.6892	1.3775	0.2294		0.3188	0.2151	0.3574	0.0355		2.5	2.56	9.3	4.88		0.8569	0.9819	2.0218	0.9301
						0.082	3.7938	21.8477	41.8395		1.4304	1.1168	0.0507		0.8272	0.1175	0.1233	0.2217		4.55	2.44	7.5	4.26		1.0856	0.4156	2.1669	1.1093
											1.2736	1.5497	0.1125		1.4389	0.5362	0.0346	0.0288		4.88	2.22	13.04	7.89		1.117	0.8958	1.8811	1.1303
						sTREM2 (nmol/L) in primary neurons					0.8595	1.0772	0.0409		1.2622	0.353	0.0236	0.0334
						0 nM	4 nM	20 nM	40 nM		1.0496	1.3735	0.1422		1.0493	0.6402	0.2304	0.2478
						0.0847	4.0502	20.9436	41.4958		0.7587	0.63	0.1592		1.05	0.5063	0.2158	0.0364
						0.2274	4.4812	20.7004	41.747		1.081	1.124	0.0466		1.2038	0.4919	0.1985	0.0771
						0.0027	4.193	22.1174	44.0073
						0.09	4.3067	19.5292	38.207
						0.3094	3.7647	20.5682	42.17

## Sheet: Figure S2
							Figure S2B				Figure S2C
							p-tau S202/total tau				sTREM2 concentration (relative to control)
							CM	sTREM2 CM	sTREM2-depleted CM		CM	sTREM2 CM	sTREM2-depleted CM
							0.5961	0.1388	1.4947		1.0045	1.9516	0.0281
							0.2989	0.2405	1.3182		0.973	2.8369	0.4068
							0.785	0.2022	1.4149		0.9829	2.4219	0.3464
							0.4927	0.2175	1.6899		1.0395	2.9441	0.1101
							p-tau S396/total tau
							CM	sTREM2 CM	sTREM2-depleted CM
							0.4801	0.1969	1.016
							0.6494	0.1742	0.8732
							0.218	0.0626	1.1077
							0.6508	0.2057	1.0461
							p-GSK3β Y216/GSK3β
							CM	sTREM2 CM	sTREM2-depleted CM
							0.6005	0.1428	1.1112
							0.4764	0.2285	1.2998
							0.3227	0.2711	1.4052
							0.3485	0.121	1.2404

[truncated: 11 more sheets: Figure S3, Figure S4, Figure S5, Figure S6, Figure S7, Figure S8, Figure S9, Figure S10, Figure S11, Figure S12, Figure S13]
